# Supplementary material for: Engineering Two-Dimensional Multilevel Supramolecular Assemblies from a Bifunctional Ligand on Au(111)
Source: Molecules. 2023 Jun 29;28(13):5116. doi: 10.3390/molecules28135116 (PMC10343213; doi:10.3390/molecules28135116)
Supplement: Supplementary file 1 [file molecules-28-05116-s001.zip]

Archive with 1 entries (1 files):
- molecules-2467529-supplementary.pdf
